# Supplementary material for: New Nanomaterials with Intrinsic Antioxidant Activity by Surface Functionalization of Niosomes with Natural Phenolic Acids
Source: Pharmaceutics. 2021 May 21;13(6):766. doi: 10.3390/pharmaceutics13060766 (PMC8224007; doi:10.3390/pharmaceutics13060766)
Supplement: Supplementary file 1 [file pharmaceutics-13-00766-s001.zip]

Archive with 1 entries (1 files):
- pharmaceutics-1223892-supplementary.pdf
